# Supplementary material for: Pattern Distribution of Connexins in the Ortho- and Parakeratinized Epithelium of the Lingual Mucosa in Birds
Source: Cells. 2023 Jul 4;12(13):1776. doi: 10.3390/cells12131776 (PMC10341081; doi:10.3390/cells12131776)
Supplement: Supplementary file 1 [file cells-12-01776-s001.zip]

Archive with 1 entries (1 files):
- cells-2415824-supplementary.pdf
